# Supplementary material for: Prevalence of Self-Reported Hand Eczema Signs among Healthcare Workers after the Third Wave of COVID-19 Pandemic: A Survey in a Northern Italy Hospital
Source: Medicina (Kaunas). 2023 May 30;59(6):1054. doi: 10.3390/medicina59061054 (PMC10301701; doi:10.3390/medicina59061054)
Supplement: Supplementary file 1 [file medicina-59-01054-s001.zip]

Archive with 1 entries (1 files):
- medicina-2342860-supplementary.pdf
